# Supplementary material for: ZIKV infection induces robust Th1-like Tfh cell and long-term protective antibody responses in immunocompetent mice
Source: Nat Commun. 2019 Aug 27;10:3859. doi: 10.1038/s41467-019-11754-0 (PMC6712032; doi:10.1038/s41467-019-11754-0)
Supplement: Supplementary file 4 — Source Data [file 41467_2019_11754_MOESM4_ESM.xlsx]

## Sheet: Fig1a
		Day7 (Neutralizing activity )
	Lg(1/dilution)	Uninfected			ZIKV			ZIKV + α-IFNAR1
	1.30103	65.8824	81.203	40.3315	43.8389	62.6761	51.3513	96.6443	96.3768	97.973
	1.77815	30.5882	36.8421	16.7587	20.3791	30.2817	29.1291	93.9597	93.4783	91.8919
	2.25527	0	0	8.65562	6.87203	16.1972	19.5195	87.9195	92.7536	85.1351
	2.73239	0	0	0	1.18483	0	12.9129	79.8658	81.8841	84.4595
	3.20952	0	0	0	0	0	8.70871	57.047	52.1739	51.3513
	3.68664	0	0	0	0	0	0	12.7517	8.69565	16.8919
		Day14 (Neutralizing activity )
	Lg(1/dilution)	Uninfected			ZIKV			ZIKV + α-IFNAR1
	1.30103	79.23	75.56	69.77	88.24	82.5	82.69	100	100	98.89
	1.77815	56.15	40	36.05	90.76	79.17	81.73	100	100	97.78
	2.25527	43.08	10	13.95	48.74	61.67	75	98.18	98.41	96.67
	2.73239	17.69	8.89	0	22.69	21.67	28.85	72.73	81.75	93.33
	3.20952	12.31	2.22	0	0	10	0.96	50.91	47.62	74.44
	3.68664	0	0	0	0	8.33	0	26.53	16.67	11.11
		Day28 (Neutralizing activity )
	Lg(1/dilution)	Uninfected			ZIKV			ZIKV + α-IFNAR1
	1.30103	58	50	54.1437	83.7079	77.8443	86.6667	98.0645	98.9796	98.5437
	1.77815	44	40.7609	42.5414	59.5506	56.8862	74.5455	98.0645	96.4286	96.1165
	2.25527	22	25	27.0166	47.191	35.3293	51.5151	93.5484	95.4082	92.7185
	2.73239	13.3333	13.913	22.0995	29.2135	16.1677	32.1212	88.3871	84.6939	83.4951
	3.20952	11.3333	10.8696	0	16.8539	1.79641	12.7273	63.2258	63.7755	56.3107
	3.68664	6	0	0	0	0	0	25.1613	35.7143	20.8738

## Sheet: Fig1b
		PRNT50
		Uninfected			ZIKV			ZIKV + α-IFNAR1
	Day7	31.5462	41.3537	13.8223	16.0557	32.2088	18.3364	1441.77	1315.83	1467.71
	Day14	99.9422	45.2966	39.2072	173.426	198.804	205.571	1743.06	1572.73	2171.7
	Day28	30.683	25.4975	36.0105	140.202	82.2882	186.189	2347.41	2932.41	1815.96

## Sheet: Fig1c
		IgM(ug/ml)
		Uninfected			ZIKV			ZIKV + α-IFNAR1
	Day7	8.214	12.357	12.749	12.661	14.368	7.546	25.627	15.975	19.974
	Day14	12.799	18.908	7.827	12.739	8.882	20.409	27.923	27.723	18.192
	Day28	25.204	16.562	16.208	16.343	17.204	13.575	34.406	38.364	44.655
		IgG1(ug/ml)
		Uninfected			ZIKV			ZIKV + α-IFNAR1
	Day7	0	0	0	0	0	0	0.12	0.13	0.108
	Day14	0.001882	0.0602	0	0.677	0	0	0.903	1.072	1.533
	Day28	0.001916	0.00106	0.00862	0.0256	0.187	0.0039	2.798	0.877	2.294
		IgG2a(ug/ml)
		Uninfected			ZIKV			ZIKV + α-IFNAR1
	Day7	0.006874	0.0513	0	0	0	0	7.186	3.931	4.457
	Day14	0	0	0	0.189	0.069	0.08	10.843	11.796	11.5
	Day28	0	0	0	0.284	0.612	0.192	13.184	13.053	12.809
		IgG2b(ug/ml)
		Uninfected			ZIKV			ZIKV + α-IFNAR1
	Day7	0	0	0	0	0	0	0.362	0.227	0.073915
	Day14	0	0	0	0	0	0	1.423	1.443	1.5681
	Day28	0	0	0	0	0.107	0.114	4.018	1.409	2.40177
		IgG3(ug/ml)
		Uninfected			ZIKV			ZIKV + α-IFNAR1
	Day7	0	0	0	0	0	0	0.597	0.409	0.281
	Day14	0.0025	0.000608	0	0.591	0.0593	0.0269	1.14	2.313	1.601
	Day28	0.294	0	0.689	0.758	0.707	0.722	1.897	1.441	2.743
		IgA(ug/ml)
		Uninfected			ZIKV			ZIKV + α-IFNAR1
	Day7	0	0	0	0.0304	0	0	0	0.0283	0.198
	Day14	0.115651	0	0	0.0194	1.372	0	0	0.00822	0.623
	Day28	0.034451	0	0	0.0957	0	0	0.142	0.0304	0

## Sheet: Fig1d
	Days post infection	Body weight(%)
		Uninfected										ZIKV										ZIKV + α-IFNAR1
	0	100	100	100	100	100	100	100	100	100	100	100	100	100	100	100	100	100	100	100	100	100	100	100	100	100	100	100	100	100	100
	1	100.842	103.024	100.739	101.206	100.534	100.382	101.573	103.066	103.355	101.992	100.591	100.414	99.861	104.531	102.141	100.198	104.805	102.408	103.168	104.691	103.603	100.073	101.97	100.206	103.217	99.688	102.458	101.032	104.286	103.347
	2	100.12	100.668	101.395	100.638	99.352	101.479	101.032	99.796	100.597	99.423	97.636	100.691	100.973	103.639	100.242	99.901	103.944	99.732	100.475	106.77	101.138	99.527	101.236	99.383	103.06	100.519	102.949	100.568	104.56	101.382
	3	98.156	102.082	100.862	101.064	101.067	102.719	101.032	98.365	99.449	101.834	97.242	101.554	101.563	105.28	99.838	101.037	103.037	99.893	100.106	105.49	98.521	101.346	100	100.514	102.55	102.078	102.348	101.704	107.747	103.985
	4	93.146	96.779	93.722	91.203	92.759	97.948	95.233	88.196	97.748	100	94.76	100.621	99.062	101.748	95.919	98.123	99.229	96.683	95.565	103.198	96.625	101.564	98.532	99.897	100.863	103.481	102.731	101.962	105.165	102.922
	5	90.18	93.009	91.383	90.032	91.768	94.99	93.514	88.043	95.175	100.524	93.814	99.689	96.804	97.538	95.677	98.667	99.909	98.127	93.717	100.586	98.559	103.237	100.27	101.645	103.923	107.013	105.898	100.207	105.33	105.898
	6	84.449	87.274	86.541	84.569	85.518	86.45	87.715	79.612	91.039	95.755	90.347	96.512	92.636	93.685	90.505	96.296	98.776	92.67	90.549	98.188	96.359	99.636	96.987	98.629	102.668	104.104	100.819	99.535	105.659	103.029
	7	79.599	82.522	81.001	79.957	80.297	82.443	83.194	76.188	87.178	96.96	91.056	96.029	88.19	93.721	91.111	92.691	100.499	94.061	91.975	96.588	96.17	95.126	96.987	93.523	100.079	104.519	104.369	97.161	110.165	100.797
	8	74.91	77.533	75.297	78.538	75.991	80.344	78.968	71.896	84.053	99.423	89.48	93.37	87.322	95.112	90.828	92.099	102.901	94.917	90.391	97.761	97.535	87.159	98.919	88.451	100.51	108.208	108.083	90.862	110.165	102.869
	9		69.835	67.378	71.657	69.055	71.135	73.071	65.56	78.171	99.371	88.968	93.301	80.653	91.01	84	92.543	100.997	88.978	90.655	98.561	96.777	88.068	98.339	94.859	104.198	107.532	107.264	86.164	106.593	104.357
	10							65.749		71.461	87.788	86.525	87.707	73.081	90.439	74.303	91.506	100.181	80.417	90.021	91.951	98.294	95.016	101.236	98.869	105.963	109.87	107.919	93.34	106.484	107.758
	11									65.074	70.283	72.222	71.581	65.057	76.311		78.173	97.099	69.556	78.141	79.424	98.824	98.327	102.82	99.554	106.042	107.792	106.991	100.052	107.363	107.173
	12																69.827	93.019			71.322	100.834	98.763	102.588	100.48	108.709	109.351	112.398	105.782	109.505	109.352
	13																	78.332				99.09	96.471	100.618	98.149	106.395	108.623	108.192	104.13	109.451	105.26
	14																	71.532				100	95.198	103.051	98.149	110.082	112	113.872	105.627	107.472	106.483

## Sheet: Fig1e
	Days post infection	Survival rate (Raw Data)
		Uninfected	ZIKV	ZIKV + α-IFNAR1
	9	1
	10	1
	10	1
	10	1
	10	1
	10	1
	10	1
	11	1
	12	1
	12	1
	11		1
	12		1
	12		1
	12		1
	12		1
	12		1
	12		1
	13		1
	13		1
	15		1
	15			0
	15			0
	15			0
	15			0
	15			0
	15			0
	15			0
	15			0
	15			0
	15			0

## Sheet: Fig2a
	Days post infection	pre-Tfh cells (%)
		Uninfected			ZIKV			ZIKV + α-IFNAR1
	Day 0	12	11.8	11.7	14.5	13.6	10	12.4	12.5	13.1
	Day 7	11.6	14.6	12.9	12.5	15.3	15.3	32.7	29.8	30.3
	Day 14	12	12.2	10	14	14.2	14.4	23.5	26.9	29.8
	Day 28	13.1	14.1	13.8	15.1	15.6	13.9	21.9	21.1	19.9
	Days post infection	Tfh cells (%)
		Uninfected			ZIKV			ZIKV + α-IFNAR1
	Day 0	0.3	0.37	0.19	0.32	0.2	0.19	0.36	0.37	0.17
	Day 7	0.32	0.2	0.29	0.21	0.3	0.25	9.66	11.4	9.58
	Day 14	0.22	0.25	0.19	1.08	1.48	0.96	7.8	8.71	7.4
	Day 28	0.26	0.26	0.54	1.35	1.8	1.91	3.46	3.2	2.7

## Sheet: Fig2b
		IFN-γ+ Tfh cells (%)
	Uninfected	10	12.7	10.9
	Inactivated ZIKV	14.3	18.6	19.7	13.1
	ZIKV	31.9	33.6	35.8
	ZIKV + α-IFNAR1	66	71.2	73

## Sheet: Fig2d
		Bcl6						T-bet						SLAM
		naive	Th1	IFNg- Tfh	IFNg+ Tfh			naive	Th1	IFNg- Tfh	IFNg+ Tfh			naive	Th1	IFNg- Tfh	IFNg+ Tfh
	MFI	106	693	997	1247		MFI	321	2688	593	812		MFI	129	1616	450	474
		121	844	996	1674			347	2310	581	728			145	1331	296	353
		120	863	1065	1601			408	2666	602	899			163	1418	434	533
		Icos						Eomes
		naive	Th1	IFNg- Tfh	IFNg+ Tfh			naive	Th1	IFNg- Tfh	IFNg+ Tfh
	MFI	259	994	778	1119		MFI	689	2476	1365	2512
		251	787	763	994			547	1083	1091	1599
		253	802	829	1007			596	1441	1194	1844
		CD40L						CXCR3
		naive	Th1	IFNg- Tfh	IFNg+ Tfh			naive	Th1	IFNg- Tfh	IFNg+ Tfh
	MFI	220	283	311	565		MFI	200	2459	1237	2465
		216	304	307	485			195	1530	869	1759
		214	257	260	519			206	2437	1230	2413

## Sheet: Fig4a
		Percentage(%)
		Bcl6f/f			Bcl6f/f Cd4-Cre
	Th1 Cells	14.9	15.3	15.5	19.5	18.2	21.8
		Cells Count(X104)
		Bcl6f/f			Bcl6f/f Cd4-Cre
	Th1 Cells	338.12	323.98	352.56	350.66	352.8	438.48

## Sheet: Fig4b
		Percentage(%)
		Bcl6f/f			Bcl6f/f Cd4-Cre
	Tfh Cells	9.99	12.1	9.22	0	0	0
	pre-Tfh Cells	39.1	40.6	42.4	1.96	1.63	2.37
		Cells Count(X104)
		Bcl6f/f			Bcl6f/f Cd4-Cre
	Tfh Cells	55.64	71.78	61.02	0	0	0
	pre-Tfh Cells	216.14	242.5	275.72	4.45	4.34	7.896

[truncated: 47 more sheets: Fig4c, Fig4d, Fig4e, Fig4f, Fig4g, Fig5a, Fig5b, Fig5c, Fig5d, Fig6a, Fig6b, Fig6c, Fig6d, Fig6e, Fig7a, Fig7b, Fig7c, Fig7d, Fig8a, Fig8b …]
